# Supplementary material for: Wavelet-Based Topological Loss for Low-Light Image Denoising
Source: Sensors (Basel). 2025 Mar 25;25(7):2047. doi: 10.3390/s25072047 (PMC11990961; doi:10.3390/s25072047)
Supplement: Supplementary file 1 [file sensors-25-02047-s001.zip]

Archive with 1 entries (1 files):
- sensors-3451418-supplementary.pdf
